# Supplementary material for: Monovalent Salt and pH-Stimulated Gelation of Scallop (Patinopecten yessoensis) Male Gonad Hydrolysates/κ-Carrageenan
Source: Foods. 2023 Sep 28;12(19):3598. doi: 10.3390/foods12193598 (PMC10572707; doi:10.3390/foods12193598)
Supplement: Supplementary file 1 [file foods-12-03598-s001.zip]

Archive with 1 entries (1 files):
- foods-2569738-supplementary.pdf
